# Supplementary material for: Nutrition care practices of primary care providers for weight management in multidisciplinary primary care settings in Ontario, Canada - a qualitative study
Source: BMC Fam Pract. 2018 May 22;19:69. doi: 10.1186/s12875-018-0760-3 (PMC5964672; doi:10.1186/s12875-018-0760-3)
Supplement: Supplementary file 1 — Interview guide. This supplementary file is the interview guide that was used to answer the research question of this manuscript. The interview guide includes questions on how the topic of nutrition is brought up, the enablers and barriers of bringing up the topic of nutrition, the screening tools used, how and when a dietetic referral is provided, how the dietetic referral is approached and how/if healthy eating advice is reinforced. (TXT 2 kb) [file 12875_2018_760_MOESM1_ESM.txt]

Additional file 1 � Interview guide 

Approaching the topic of nutrition and screening 

First, I am interested in knowing how the topic of nutrition is brought up during medical visits.

1) How and when do you approach the topic of nutrition with patients with excess weight? 

Probes: 
What are the enablers of approaching the topic of nutrition? 
What are the disablers of approaching the topic of nutrition? 

2) How do you screen for patients who would benefit from changes in eating habits? 

Probes: 
What are the enablers for screening patients who would benefit from lifestyle 
modifications? 
What are the disablers for screening patients who would benefit from lifestyle modifications? 

Reflection by interviewer: 

Dietetic referrals 

Now that we have talked about how the topic of nutrition is brought up, what approaches are used for screening, I am interested in knowing in which contexts a dietetic referral is made. 

3) When do you decide to refer a patient to a dietitian in relation to weight management? 

Probes:
What are the enablers of providing a dietetic referral to a patient? 
What are the disablers of providing a dietetic referral to a patient? 

4) Imagine that you are about to refer a patient to a dietitian for weight management. What do you do before referring the patient? 

5) Do you reinforce the message once the patient comes back for a medical visit after having seen the dietitian? If so, how does this occur?

6) Was there anything that you would like to add about nutrition care provided for weight management? 

Closure:
Thank you very much for taking time out of your day to answer these questions. I would also like to reassure you that your participation is confidential and anonymity will be assured. If you are interested, I will come back to give you a copy of my findings once the analysis of the data is complete. 
Is there any question that comes to mind that I should have asked during this interview? 
If I have missed anything or I need clarification, would it be possible for me to come back to ask another question or two? 
